# Supplementary material for: Integration of DNA methylation patterns and genetic variation in human pediatric tissues help inform EWAS design and interpretation
Source: Epigenetics Chromatin. 2019 Jan 2;12:1. doi: 10.1186/s13072-018-0245-6 (PMC6314079; doi:10.1186/s13072-018-0245-6)
Supplement: Supplementary file 7 — Additional file 7. CpGs classifications across all 419,507 DNAm probes assessed in this study. [file 13072_2018_245_MOESM7_ESM.xls]

## Sheet: BloodBuccal_Supplementary_File_
	CpG	mqtl.cpg	informative.site	differential.site
1	cg00000029	NO	NO	YES
2	cg00000108	NO	NO	NO
3	cg00000109	NO	NO	NO
4	cg00000165	NO	NO	NO
5	cg00000236	NO	NO	NO
6	cg00000289	NO	NO	YES
7	cg00000292	YES	NO	YES
8	cg00000363	NO	NO	YES
9	cg00000622	NO	NO	NO
10	cg00000658	NO	NO	NO
11	cg00000714	NO	NO	YES
12	cg00000721	NO	NO	NO
13	cg00000734	NO	NO	NO
14	cg00000769	NO	NO	NO
15	cg00000807	NO	NO	NO
16	cg00000884	NO	NO	NO
17	cg00000905	NO	NO	NO
18	cg00000924	NO	NO	NO
19	cg00000948	NO	NO	NO
20	cg00001099	NO	NO	YES
21	cg00001245	NO	NO	NO
22	cg00001249	NO	NO	NO
23	cg00001261	NO	NO	NO
24	cg00001269	NO	NO	NO
25	cg00001364	NO	NO	NO
26	cg00001446	NO	NO	NO
27	cg00001510	NO	NO	YES
28	cg00001534	NO	NO	NO
29	cg00001582	NO	NO	NO
30	cg00001583	NO	NO	NO
31	cg00001594	NO	NO	NO
32	cg00001687	NO	NO	NO
33	cg00001747	NO	NO	YES
34	cg00001791	NO	NO	NO
35	cg00001793	NO	NO	YES
36	cg00001809	NO	NO	NO
37	cg00001874	NO	NO	NO
38	cg00002028	NO	NO	NO
39	cg00002033	NO	NO	YES
40	cg00002080	NO	NO	YES
41	cg00002116	NO	NO	NO
42	cg00002145	NO	NO	NO
43	cg00002190	NO	NO	NO
44	cg00002224	NO	NO	YES
45	cg00002236	NO	NO	NO
46	cg00002406	NO	NO	NO
47	cg00002426	NO	NO	YES
48	cg00002449	NO	NO	NO
49	cg00002464	NO	NO	NO
50	cg00002473	NO	NO	NO
51	cg00002490	NO	NO	NO
52	cg00002531	NO	NO	NO
53	cg00002591	NO	NO	NO
54	cg00002593	NO	NO	YES
55	cg00002646	NO	NO	YES
56	cg00002660	NO	NO	NO
57	cg00002719	NO	NO	NO
58	cg00002749	NO	NO	NO
59	cg00002769	NO	NO	NO
60	cg00002808	NO	NO	NO
61	cg00002810	NO	NO	YES
62	cg00002837	NO	NO	YES
63	cg00002930	NO	NO	NO
64	cg00003014	NO	NO	NO
65	cg00003091	NO	NO	NO
66	cg00003173	NO	NO	NO
67	cg00003181	NO	NO	YES
68	cg00003202	NO	NO	NO
69	cg00003287	NO	NO	YES
70	cg00003298	NO	NO	NO
71	cg00003305	NO	NO	NO
72	cg00003345	NO	NO	YES
73	cg00003513	NO	NO	YES
74	cg00003529	NO	NO	YES
75	cg00003578	NO	NO	YES
76	cg00003625	NO	NO	YES
77	cg00003722	NO	NO	NO
78	cg00003784	NO	NO	NO
79	cg00003818	NO	NO	YES
80	cg00003858	NO	NO	YES
81	cg00003900	NO	NO	YES
82	cg00003965	NO	NO	YES
83	cg00003969	NO	NO	NO
84	cg00003994	NO	NO	NO
85	cg00004055	NO	NO	NO
86	cg00004067	NO	NO	NO
87	cg00004072	NO	NO	NO
88	cg00004082	NO	NO	NO
89	cg00004089	NO	NO	YES
90	cg00004105	NO	NO	YES
91	cg00004121	NO	YES	NO
92	cg00004207	NO	NO	NO
93	cg00004209	NO	YES	NO
94	cg00004219	NO	NO	YES
95	cg00004257	NO	NO	NO
96	cg00004421	NO	YES	NO
97	cg00004429	NO	NO	NO
98	cg00004533	NO	NO	NO
99	cg00004562	NO	NO	YES
100	cg00004608	NO	NO	YES
101	cg00004667	NO	NO	YES
102	cg00004700	NO	NO	YES
103	cg00004771	NO	NO	NO
104	cg00004773	NO	NO	YES
105	cg00004775	NO	NO	NO
106	cg00004806	NO	NO	NO
107	cg00004818	NO	NO	YES
108	cg00004859	NO	NO	NO
109	cg00004883	NO	NO	NO
110	cg00004939	NO	NO	NO
111	cg00004963	NO	NO	YES
112	cg00004979	NO	NO	NO
113	cg00004996	NO	NO	YES
114	cg00005010	NO	NO	NO
115	cg00005040	NO	NO	NO
116	cg00005072	NO	NO	NO
117	cg00005083	NO	NO	NO
118	cg00005112	NO	NO	YES
119	cg00005164	NO	NO	NO
120	cg00005166	NO	NO	YES
121	cg00005215	NO	NO	NO
122	cg00005297	NO	NO	YES
123	cg00005306	NO	NO	NO
124	cg00005390	NO	NO	YES
125	cg00005437	NO	NO	NO
126	cg00005541	NO	NO	YES
127	cg00005543	NO	NO	NO
128	cg00005619	NO	NO	YES
129	cg00005740	NO	NO	YES
130	cg00005817	NO	NO	NO
131	cg00005847	NO	NO	NO
132	cg00005849	NO	NO	NO
133	cg00005861	NO	NO	NO
134	cg00006032	NO	NO	NO
135	cg00006081	NO	NO	NO
136	cg00006090	NO	NO	NO
137	cg00006122	NO	NO	NO
138	cg00006198	NO	NO	NO
139	cg00006243	NO	NO	NO
140	cg00006397	NO	NO	YES
141	cg00006414	NO	NO	NO
142	cg00006459	NO	NO	YES
143	cg00006626	NO	NO	NO
144	cg00006787	NO	NO	YES
145	cg00006884	NO	NO	NO
146	cg00006948	NO	NO	NO
147	cg00007032	NO	NO	NO
148	cg00007036	NO	NO	NO
149	cg00007064	NO	NO	NO
150	cg00007076	NO	NO	YES
151	cg00007215	NO	YES	NO
152	cg00007221	NO	NO	YES
153	cg00007226	NO	NO	NO
154	cg00007269	NO	NO	NO
155	cg00007300	NO	NO	NO
156	cg00007324	NO	NO	NO
157	cg00007326	NO	NO	NO
158	cg00007420	NO	NO	YES
159	cg00007426	NO	NO	YES
160	cg00007466	NO	NO	NO
161	cg00007540	NO	NO	YES
162	cg00007644	NO	NO	NO
163	cg00007675	NO	NO	YES
164	cg00007800	NO	NO	YES
165	cg00007898	NO	NO	NO
166	cg00007981	NO	NO	NO
167	cg00007987	NO	NO	YES
168	cg00008004	NO	NO	NO
169	cg00008033	NO	NO	NO
170	cg00008036	NO	NO	NO
171	cg00008188	NO	NO	NO
172	cg00008345	NO	NO	NO
173	cg00008387	NO	NO	NO
174	cg00008446	NO	NO	NO
175	cg00008452	NO	NO	NO
176	cg00008488	NO	NO	NO
177	cg00008493	NO	NO	NO
178	cg00008544	NO	NO	YES
179	cg00008564	NO	NO	YES
180	cg00008612	NO	NO	NO
181	cg00008621	NO	NO	NO
182	cg00008629	NO	NO	YES
183	cg00008647	NO	NO	YES
184	cg00008665	NO	NO	YES
185	cg00008671	NO	NO	NO
186	cg00008695	NO	NO	NO
187	cg00008713	NO	NO	NO
188	cg00008810	NO	NO	NO
189	cg00008819	NO	NO	NO
190	cg00008823	NO	NO	NO
191	cg00008839	NO	NO	NO
192	cg00008971	NO	NO	YES
193	cg00009001	NO	NO	YES
194	cg00009038	NO	NO	YES
195	cg00009053	NO	NO	YES
196	cg00009088	NO	NO	YES
197	cg00009167	NO	NO	NO
198	cg00009196	NO	NO	YES
199	cg00009214	NO	NO	NO
200	cg00009292	NO	NO	NO
201	cg00009293	NO	NO	NO
202	cg00009349	NO	NO	NO
203	cg00009364	NO	NO	NO
204	cg00009407	NO	NO	NO
205	cg00009412	NO	NO	NO
206	cg00009421	NO	NO	NO
207	cg00009436	NO	NO	NO
208	cg00009553	NO	NO	YES
209	cg00009750	NO	NO	YES
210	cg00009834	NO	NO	NO
211	cg00009871	NO	NO	YES
212	cg00009916	NO	NO	NO
213	cg00009922	NO	NO	NO
214	cg00009927	NO	NO	YES
215	cg00009944	NO	NO	YES
216	cg00009970	NO	NO	NO
217	cg00010046	NO	NO	NO
218	cg00010078	NO	NO	YES
219	cg00010108	NO	NO	NO
220	cg00010168	NO	NO	NO
221	cg00010445	NO	NO	YES
222	cg00010654	NO	NO	YES
223	cg00010659	NO	NO	NO
224	cg00010742	NO	NO	YES
225	cg00010789	NO	NO	NO
226	cg00010890	NO	NO	NO
227	cg00010932	NO	NO	YES
228	cg00010946	NO	NO	NO
229	cg00010947	NO	NO	NO
230	cg00010954	NO	NO	YES
231	cg00010992	NO	NO	NO
232	cg00011122	NO	NO	NO
233	cg00011203	NO	NO	NO
234	cg00011225	NO	NO	YES
235	cg00011239	NO	NO	YES
236	cg00011247	NO	NO	NO
237	cg00011284	NO	NO	NO
238	cg00011346	NO	NO	NO
239	cg00011350	NO	NO	NO
240	cg00011459	NO	NO	NO
241	cg00011460	NO	NO	NO
242	cg00011482	NO	NO	YES
243	cg00011513	NO	NO	YES
244	cg00011564	NO	NO	NO
245	cg00011578	NO	NO	NO
246	cg00011605	NO	NO	NO
247	cg00011616	NO	NO	YES
248	cg00011717	NO	NO	NO
249	cg00011740	NO	NO	NO
250	cg00011754	NO	NO	YES
251	cg00011856	NO	NO	NO
252	cg00011861	NO	NO	NO
253	cg00011924	NO	NO	YES
254	cg00011994	NO	NO	NO
255	cg00012126	NO	NO	NO
256	cg00012148	NO	NO	NO
257	cg00012194	NO	NO	YES
258	cg00012199	NO	NO	NO
259	cg00012203	NO	NO	NO
260	cg00012238	NO	NO	YES
261	cg00012397	NO	NO	NO
262	cg00012469	NO	NO	NO
263	cg00012522	NO	NO	NO
264	cg00012529	NO	NO	YES
265	cg00012576	NO	NO	YES
266	cg00012638	NO	YES	YES
267	cg00012692	NO	NO	YES
268	cg00012698	NO	NO	YES
269	cg00012701	NO	NO	NO
270	cg00012762	NO	NO	NO
271	cg00012920	NO	NO	YES
272	cg00012960	NO	NO	YES
273	cg00012992	NO	NO	NO
274	cg00013006	NO	NO	NO
275	cg00013015	NO	NO	YES
276	cg00013196	NO	NO	NO
277	cg00013301	NO	NO	NO
278	cg00013349	NO	NO	YES
279	cg00013369	NO	NO	YES
280	cg00013409	NO	NO	NO
281	cg00013410	NO	NO	NO
282	cg00013441	NO	NO	NO
283	cg00013451	NO	NO	YES
284	cg00013475	NO	NO	NO
285	cg00013540	NO	NO	NO
286	cg00013569	NO	NO	NO
287	cg00013660	NO	NO	YES
288	cg00013733	NO	NO	NO
289	cg00013809	NO	NO	NO
290	cg00013899	NO	NO	YES
291	cg00013993	NO	NO	NO
292	cg00014085	NO	NO	NO
293	cg00014104	NO	NO	YES
294	cg00014118	NO	NO	YES
295	cg00014168	NO	NO	NO
296	cg00014203	NO	NO	NO
297	cg00014260	NO	NO	YES
298	cg00014272	NO	NO	NO
299	cg00014285	NO	NO	NO
300	cg00014289	NO	NO	NO
301	cg00014301	NO	NO	NO
302	cg00014333	YES	NO	YES
303	cg00014377	NO	NO	YES
304	cg00014445	NO	NO	YES
305	cg00014484	NO	NO	NO
306	cg00014638	NO	NO	YES
307	cg00014665	NO	NO	NO
308	cg00014667	NO	NO	NO
309	cg00014733	NO	NO	NO
310	cg00014752	NO	NO	NO
311	cg00014754	NO	NO	YES
312	cg00014786	NO	NO	NO
313	cg00014806	NO	NO	NO
314	cg00014830	NO	NO	YES
315	cg00014837	NO	NO	NO
316	cg00014900	NO	NO	YES
317	cg00014986	NO	NO	NO
318	cg00014996	NO	NO	NO
319	cg00014998	NO	NO	NO
320	cg00015024	NO	NO	NO
321	cg00015058	NO	NO	NO
322	cg00015121	NO	NO	YES
323	cg00015319	NO	NO	YES
324	cg00015340	NO	NO	YES
325	cg00015343	NO	NO	YES
326	cg00015373	NO	NO	NO
327	cg00015530	NO	NO	YES
328	cg00015603	NO	NO	NO
329	cg00015639	NO	NO	NO
330	cg00015699	NO	NO	NO
331	cg00015770	NO	NO	YES
332	cg00015930	NO	NO	NO
333	cg00016066	NO	NO	NO
334	cg00016156	NO	NO	NO
335	cg00016223	NO	NO	NO
336	cg00016238	NO	NO	NO
337	cg00016255	NO	NO	YES
338	cg00016324	NO	NO	YES
339	cg00016360	NO	NO	NO
340	cg00016406	NO	NO	NO
341	cg00016439	NO	NO	NO
342	cg00016481	NO	NO	NO
343	cg00016498	NO	NO	NO
344	cg00016593	NO	NO	NO
345	cg00016618	NO	NO	NO
346	cg00016718	NO	NO	NO
347	cg00016783	NO	NO	NO
348	cg00016802	NO	NO	NO
349	cg00016814	NO	NO	NO
350	cg00016841	NO	NO	NO
351	cg00016892	NO	NO	NO
352	cg00016913	NO	NO	NO
353	cg00016968	NO	NO	YES
354	cg00017002	NO	NO	NO
355	cg00017033	NO	NO	NO
356	cg00017059	NO	NO	NO
357	cg00017121	NO	NO	YES
358	cg00017188	NO	NO	NO
359	cg00017203	NO	NO	NO
360	cg00017221	NO	NO	NO
361	cg00017271	NO	NO	YES
362	cg00017362	NO	NO	YES
363	cg00017363	NO	NO	NO
364	cg00017429	NO	NO	NO
365	cg00017437	NO	NO	YES
366	cg00017441	NO	NO	NO
367	cg00017461	NO	NO	YES
368	cg00017475	NO	NO	NO
369	cg00017489	NO	NO	YES
370	cg00017546	NO	NO	YES
371	cg00017601	NO	NO	NO
372	cg00017639	YES	NO	NO
373	cg00017826	NO	NO	NO
374	cg00017842	NO	NO	NO
375	cg00017931	NO	NO	YES
376	cg00017970	NO	NO	YES
377	cg00018010	NO	NO	NO
378	cg00018024	NO	NO	NO
379	cg00018044	NO	NO	YES
380	cg00018103	NO	NO	NO
381	cg00018128	NO	NO	YES
382	cg00018181	NO	NO	YES
383	cg00018184	NO	NO	YES
384	cg00018198	NO	NO	YES
385	cg00018229	NO	NO	YES
386	cg00018524	NO	NO	NO
387	cg00018539	NO	NO	NO
388	cg00018557	NO	NO	NO
389	cg00018606	NO	NO	YES
390	cg00018696	NO	NO	NO
391	cg00018739	NO	NO	NO
392	cg00018828	NO	NO	NO
393	cg00018845	NO	NO	YES
394	cg00018850	NO	NO	NO
395	cg00018896	NO	NO	NO
396	cg00019076	NO	NO	NO
397	cg00019082	NO	NO	NO
398	cg00019093	NO	NO	NO
399	cg00019118	NO	NO	NO
400	cg00019137	NO	NO	NO
401	cg00019275	NO	NO	YES
402	cg00019301	NO	NO	NO
403	cg00019308	NO	NO	NO
404	cg00019366	NO	NO	NO
405	cg00019377	NO	NO	NO
406	cg00019458	NO	NO	NO
407	cg00019463	NO	NO	NO
408	cg00019511	NO	NO	YES
409	cg00019576	NO	NO	NO
410	cg00019654	NO	NO	YES
411	cg00019678	NO	NO	NO
412	cg00019759	NO	NO	YES
413	cg00019778	NO	NO	NO
414	cg00019809	NO	NO	NO
415	cg00019826	NO	NO	NO
416	cg00019838	NO	NO	NO
417	cg00019841	NO	NO	YES
418	cg00019877	NO	NO	NO
419	cg00019997	NO	NO	YES
420	cg00020052	NO	NO	NO
421	cg00020175	NO	NO	NO
422	cg00020191	NO	NO	NO
423	cg00020297	NO	NO	NO
424	cg00020340	NO	NO	NO
425	cg00020348	NO	NO	NO
426	cg00020352	NO	NO	NO
427	cg00020390	NO	NO	YES
428	cg00020405	NO	NO	YES
429	cg00020419	NO	NO	NO
430	cg00020446	NO	NO	NO
431	cg00020474	NO	NO	NO
432	cg00020533	NO	NO	NO
433	cg00020622	NO	NO	NO
434	cg00020649	NO	NO	NO
435	cg00020720	NO	NO	NO
436	cg00020794	NO	NO	NO
437	cg00020799	NO	NO	YES
438	cg00020991	NO	NO	YES
439	cg00021028	NO	NO	NO
440	cg00021030	NO	NO	YES
441	cg00021108	NO	NO	NO
442	cg00021123	NO	NO	YES
443	cg00021152	NO	NO	NO
444	cg00021166	NO	NO	NO
445	cg00021237	NO	NO	NO
446	cg00021242	NO	NO	YES
447	cg00021256	NO	NO	YES
448	cg00021275	NO	NO	YES
449	cg00021325	NO	NO	YES
450	cg00021476	NO	NO	YES
451	cg00021527	NO	NO	NO
452	cg00021532	NO	NO	YES
453	cg00021539	NO	NO	NO
454	cg00021550	NO	NO	NO
455	cg00021558	NO	NO	NO
456	cg00021576	NO	NO	NO
457	cg00021600	NO	NO	YES
458	cg00021762	NO	NO	YES
459	cg00021783	NO	NO	NO
460	cg00021855	NO	YES	NO
461	cg00021933	NO	NO	NO
462	cg00021944	NO	NO	NO
463	cg00021945	NO	NO	NO
464	cg00021978	NO	NO	NO
465	cg00022054	NO	NO	YES
466	cg00022076	NO	NO	NO
467	cg00022101	NO	NO	NO
468	cg00022138	NO	NO	NO
469	cg00022145	NO	NO	NO
470	cg00022235	NO	NO	YES
471	cg00022259	NO	NO	NO
472	cg00022262	YES	YES	NO
473	cg00022308	NO	NO	NO
474	cg00022492	NO	NO	NO
475	cg00022558	NO	NO	NO
476	cg00022594	NO	NO	NO
477	cg00022633	NO	NO	NO
478	cg00022642	NO	NO	NO
479	cg00022688	NO	NO	NO
480	cg00022858	NO	NO	NO
481	cg00022866	NO	YES	YES
482	cg00022871	NO	NO	NO
483	cg00022900	NO	NO	NO
484	cg00022911	NO	NO	NO
485	cg00022966	NO	NO	NO
486	cg00022997	NO	YES	YES
487	cg00023001	NO	NO	NO
488	cg00023024	NO	NO	YES
489	cg00023168	NO	NO	NO
490	cg00023174	NO	NO	YES
491	cg00023233	NO	NO	NO
492	cg00023288	NO	NO	NO
493	cg00023321	NO	NO	NO
494	cg00023351	NO	NO	NO
495	cg00023411	NO	NO	NO
496	cg00023464	NO	NO	YES
497	cg00023492	NO	NO	NO
498	cg00023673	NO	NO	NO
499	cg00023695	NO	NO	NO
500	cg00023702	NO	NO	NO
501	cg00023726	NO	NO	NO
502	cg00023750	NO	NO	YES
503	cg00023808	NO	NO	NO
504	cg00024046	NO	NO	YES
505	cg00024086	NO	NO	NO
506	cg00024170	NO	NO	NO
507	cg00024192	NO	NO	YES
508	cg00024247	NO	NO	NO
509	cg00024280	NO	NO	NO
510	cg00024382	NO	NO	NO
511	cg00024396	NO	NO	NO
512	cg00024404	NO	NO	YES
513	cg00024416	NO	NO	YES
514	cg00024443	NO	NO	YES
515	cg00024471	NO	NO	YES
516	cg00024472	NO	NO	NO
517	cg00024494	NO	NO	YES
518	cg00024516	NO	NO	YES
519	cg00024722	NO	NO	NO
520	cg00024790	NO	NO	NO
521	cg00024812	NO	NO	NO
522	cg00024967	NO	NO	YES
523	cg00024989	NO	NO	YES
524	cg00025044	NO	NO	YES
525	cg00025138	NO	NO	NO
526	cg00025155	NO	NO	NO
527	cg00025211	NO	NO	NO
528	cg00025331	NO	NO	YES
529	cg00025347	NO	NO	YES
530	cg00025357	NO	NO	NO
531	cg00025405	NO	NO	NO
532	cg00025436	NO	NO	NO
533	cg00025439	NO	NO	YES
534	cg00025496	NO	NO	YES
535	cg00025626	NO	NO	YES
536	cg00025643	NO	NO	YES
537	cg00025647	NO	NO	NO
538	cg00025663	NO	NO	YES
539	cg00025680	NO	NO	NO
540	cg00025715	NO	NO	NO
541	cg00025795	NO	NO	NO
542	cg00025823	NO	NO	YES
543	cg00025877	NO	NO	NO
544	cg00025972	NO	NO	NO
545	cg00025981	NO	NO	NO
546	cg00025991	NO	NO	YES
547	cg00026030	NO	NO	NO
548	cg00026033	NO	NO	YES
549	cg00026075	NO	NO	NO
550	cg00026104	NO	NO	NO
551	cg00026119	NO	NO	NO
552	cg00026141	NO	NO	YES
553	cg00026222	NO	NO	NO
554	cg00026230	NO	NO	NO
555	cg00026290	NO	NO	YES
556	cg00026327	NO	NO	YES
557	cg00026346	NO	NO	NO
558	cg00026362	NO	NO	YES
559	cg00026375	NO	NO	NO
560	cg00026412	NO	NO	NO
561	cg00026455	NO	NO	YES
562	cg00026457	NO	NO	NO
563	cg00026458	NO	NO	NO
564	cg00026474	NO	NO	YES
565	cg00026546	NO	NO	NO
566	cg00026553	NO	NO	NO
567	cg00026603	NO	NO	YES
568	cg00026703	NO	NO	YES
569	cg00026731	NO	NO	NO
570	cg00026803	NO	NO	NO
571	cg00026853	NO	NO	NO
572	cg00026909	NO	NO	YES
573	cg00026919	NO	NO	NO
574	cg00026938	NO	NO	YES
575	cg00027037	NO	NO	NO
576	cg00027081	YES	NO	YES
577	cg00027114	NO	NO	YES
578	cg00027120	NO	NO	NO
579	cg00027400	NO	NO	YES
580	cg00027466	NO	NO	YES
581	cg00027499	NO	NO	NO
582	cg00027570	NO	NO	YES
583	cg00027586	NO	NO	YES
584	cg00027637	NO	NO	YES
585	cg00027669	NO	NO	YES
586	cg00027674	NO	NO	YES
587	cg00027729	NO	NO	NO
588	cg00027745	NO	NO	NO
589	cg00027990	NO	NO	NO
590	cg00027995	NO	NO	NO
591	cg00028013	NO	NO	YES
592	cg00028014	YES	NO	YES
593	cg00028034	NO	NO	YES
594	cg00028056	NO	NO	NO
595	cg00028135	NO	NO	NO
596	cg00028184	NO	NO	NO
597	cg00028211	NO	NO	NO
598	cg00028251	NO	NO	YES
599	cg00028318	NO	NO	NO
600	cg00028336	NO	NO	NO
601	cg00028338	NO	NO	NO
602	cg00028429	NO	NO	YES
603	cg00028431	NO	NO	YES
604	cg00028455	NO	NO	NO
605	cg00028487	NO	NO	NO
606	cg00028507	YES	NO	YES
607	cg00028515	NO	NO	NO
608	cg00028598	NO	NO	NO
609	cg00028636	NO	NO	NO
610	cg00028677	NO	NO	NO
611	cg00028749	NO	NO	NO
612	cg00028829	NO	NO	NO
613	cg00028844	NO	NO	YES
614	cg00028870	NO	NO	NO
615	cg00028918	NO	NO	NO
616	cg00028929	NO	NO	YES
617	cg00028935	NO	NO	YES
618	cg00028993	NO	NO	YES
619	cg00029053	NO	NO	NO
620	cg00029161	NO	NO	NO
621	cg00029246	NO	NO	YES
622	cg00029282	NO	NO	YES
623	cg00029284	NO	NO	YES
624	cg00029353	NO	NO	NO
625	cg00029397	NO	NO	NO
626	cg00029521	NO	NO	YES
627	cg00029583	NO	NO	NO
628	cg00029619	NO	NO	NO
629	cg00029640	NO	NO	NO
630	cg00029678	NO	NO	YES
631	cg00029821	NO	NO	NO
632	cg00029822	NO	NO	NO
633	cg00029825	NO	NO	YES
634	cg00029826	NO	NO	NO
635	cg00029831	NO	NO	NO
636	cg00029922	NO	NO	YES
637	cg00029973	NO	NO	NO
638	cg00029979	NO	NO	YES
639	cg00030005	NO	NO	YES
640	cg00030047	NO	NO	YES
641	cg00030176	NO	NO	NO
642	cg00030296	NO	NO	YES
643	cg00030420	NO	NO	YES
644	cg00030422	NO	NO	NO
645	cg00030423	NO	NO	NO
646	cg00030427	NO	NO	YES
647	cg00030432	NO	NO	YES
648	cg00030466	NO	NO	NO
649	cg00030476	NO	NO	YES
650	cg00030501	NO	NO	NO
651	cg00030508	NO	NO	YES
652	cg00030523	NO	NO	NO
653	cg00030588	NO	NO	YES
654	cg00030604	NO	NO	YES
655	cg00030627	NO	NO	NO
656	cg00030682	NO	NO	NO
657	cg00030795	NO	NO	NO
658	cg00030807	NO	NO	YES
659	cg00030816	NO	NO	NO
660	cg00030909	NO	NO	YES
661	cg00031013	NO	NO	NO
662	cg00031063	NO	NO	NO
663	cg00031105	NO	NO	YES
664	cg00031162	NO	NO	YES
665	cg00031165	NO	NO	NO
666	cg00031187	NO	NO	YES
667	cg00031256	NO	NO	NO
668	cg00031277	NO	NO	YES
669	cg00031303	NO	NO	NO
670	cg00031340	NO	NO	NO
671	cg00031346	NO	NO	YES
672	cg00031443	NO	NO	NO
673	cg00031456	NO	NO	NO
674	cg00031476	NO	NO	NO
675	cg00031491	NO	NO	NO
676	cg00031556	NO	NO	NO
677	cg00031663	NO	NO	NO
678	cg00031708	NO	NO	NO
679	cg00031722	NO	NO	NO
680	cg00031759	NO	NO	NO
681	cg00031779	NO	NO	NO
682	cg00031896	NO	NO	NO
683	cg00031967	NO	NO	NO
684	cg00031973	NO	NO	YES
685	cg00032205	NO	NO	NO
686	cg00032227	NO	NO	NO
687	cg00032246	NO	NO	YES
688	cg00032308	NO	NO	NO
689	cg00032366	NO	NO	YES
690	cg00032419	NO	NO	NO
691	cg00032490	NO	NO	NO
692	cg00032609	NO	NO	YES
693	cg00032610	NO	NO	NO
694	cg00032643	NO	NO	NO
695	cg00032686	NO	NO	NO
696	cg00032756	NO	NO	NO
697	cg00032789	NO	NO	NO
698	cg00032805	NO	NO	NO
699	cg00032852	NO	NO	NO
700	cg00032879	NO	NO	YES
701	cg00032884	NO	NO	YES
702	cg00032912	NO	NO	YES
703	cg00032959	NO	NO	NO
704	cg00033127	NO	NO	NO
705	cg00033155	NO	NO	YES
706	cg00033165	NO	NO	NO
707	cg00033304	NO	NO	YES
708	cg00033334	NO	NO	NO
709	cg00033371	NO	NO	NO
710	cg00033490	NO	NO	YES
711	cg00033516	NO	NO	NO
712	cg00033533	NO	NO	NO
713	cg00033551	NO	NO	YES
714	cg00033643	NO	NO	NO
715	cg00033666	NO	NO	YES
716	cg00033668	NO	NO	NO
717	cg00033703	NO	NO	NO
718	cg00033773	NO	NO	YES
719	cg00033806	NO	NO	NO
720	cg00033834	NO	NO	NO
721	cg00033877	NO	NO	YES
722	cg00033909	NO	NO	YES
723	cg00033915	NO	NO	NO
724	cg00034003	NO	NO	NO
725	cg00034019	NO	NO	NO
726	cg00034039	NO	NO	NO
727	cg00034076	NO	NO	NO
728	cg00034101	NO	NO	YES
729	cg00034130	NO	NO	NO
730	cg00034154	NO	NO	YES
731	cg00034336	NO	NO	YES
732	cg00034376	NO	NO	NO
733	cg00034407	NO	NO	NO
734	cg00034416	NO	NO	NO
735	cg00034433	NO	NO	NO
736	cg00034468	NO	NO	NO
737	cg00034555	NO	NO	NO
738	cg00034556	NO	NO	YES
739	cg00034559	NO	NO	YES
740	cg00034574	NO	NO	NO
741	cg00034604	NO	NO	NO
742	cg00034611	NO	NO	YES
743	cg00034650	NO	NO	NO
744	cg00034755	NO	NO	YES
745	cg00034769	NO	NO	YES
746	cg00034852	NO	NO	NO
747	cg00035000	NO	NO	YES
748	cg00035074	NO	NO	YES
749	cg00035197	NO	NO	YES
750	cg00035220	NO	NO	YES
751	cg00035237	NO	NO	NO
752	cg00035249	NO	NO	NO
753	cg00035268	NO	NO	NO
754	cg00035316	NO	NO	NO
755	cg00035326	NO	NO	YES
756	cg00035347	NO	NO	YES
757	cg00035452	NO	NO	NO
758	cg00035453	NO	NO	NO
759	cg00035608	NO	NO	NO
760	cg00035623	NO	NO	NO
761	cg00035630	YES	NO	YES
762	cg00035636	NO	YES	YES
763	cg00035812	NO	NO	NO
764	cg00035847	NO	NO	YES
765	cg00035923	NO	NO	NO
766	cg00035937	NO	NO	YES
767	cg00035945	NO	NO	NO
768	cg00035969	NO	NO	YES
769	cg00035980	NO	NO	YES
770	cg00036011	NO	NO	NO
771	cg00036115	NO	NO	NO
772	cg00036119	YES	YES	YES
773	cg00036137	YES	NO	YES
774	cg00036258	NO	NO	NO
775	cg00036263	NO	NO	NO
776	cg00036299	NO	NO	NO
777	cg00036324	NO	NO	NO
778	cg00036328	NO	NO	NO
779	cg00036347	NO	NO	YES
780	cg00036386	NO	NO	NO
781	cg00036408	NO	NO	YES
782	cg00036440	NO	NO	NO
783	cg00036570	NO	NO	NO
784	cg00036585	NO	NO	YES
785	cg00036588	NO	NO	YES
786	cg00036614	NO	NO	NO
787	cg00036664	NO	NO	NO
788	cg00036723	NO	NO	YES
789	cg00036732	NO	NO	NO
790	cg00036788	NO	NO	YES
791	cg00036871	NO	NO	YES
792	cg00036976	NO	NO	YES
793	cg00037013	NO	NO	NO
794	cg00037056	NO	NO	YES
795	cg00037058	NO	NO	NO
796	cg00037072	NO	NO	NO
797	cg00037153	NO	NO	NO
798	cg00037186	NO	NO	NO
799	cg00037223	NO	NO	NO
800	cg00037314	NO	NO	NO
801	cg00037388	NO	NO	NO
802	cg00037400	NO	NO	NO
803	cg00037406	NO	NO	YES
804	cg00037441	NO	NO	YES
805	cg00037450	NO	NO	NO
806	cg00037457	NO	NO	NO
807	cg00037681	NO	NO	YES
808	cg00037763	NO	NO	NO
809	cg00037856	NO	NO	NO
810	cg00037930	NO	NO	NO
811	cg00037940	NO	NO	NO
812	cg00037952	NO	NO	NO
813	cg00038020	NO	NO	NO
814	cg00038131	NO	NO	NO
815	cg00038167	NO	NO	YES
816	cg00038233	NO	NO	NO
817	cg00038298	NO	NO	NO
818	cg00038342	NO	NO	NO
819	cg00038436	NO	NO	NO
820	cg00038446	NO	NO	YES
821	cg00038584	NO	NO	NO
822	cg00038665	NO	NO	NO
823	cg00038675	NO	NO	YES
824	cg00038711	NO	NO	NO
825	cg00038736	NO	NO	NO
826	cg00038857	NO	NO	NO
827	cg00038877	NO	NO	NO
828	cg00039016	NO	NO	NO
829	cg00039044	NO	NO	NO
830	cg00039057	NO	NO	YES
831	cg00039070	NO	NO	NO
832	cg00039129	NO	NO	NO
833	cg00039147	NO	NO	NO
834	cg00039176	NO	YES	NO
835	cg00039177	NO	NO	NO
836	cg00039326	NO	NO	YES
837	cg00039385	NO	NO	NO
838	cg00039463	NO	NO	YES
839	cg00039478	NO	NO	NO
840	cg00039480	NO	NO	YES
841	cg00039489	NO	NO	YES
842	cg00039505	NO	NO	NO
843	cg00039564	NO	NO	NO
844	cg00039627	NO	NO	NO
845	cg00039793	NO	NO	NO
846	cg00039794	NO	NO	NO
847	cg00039864	NO	NO	NO
848	cg00039960	NO	NO	NO
849	cg00040007	NO	NO	YES
850	cg00040008	NO	NO	NO
851	cg00040013	NO	NO	NO
852	cg00040016	NO	NO	NO
853	cg00040027	NO	NO	NO
854	cg00040047	NO	NO	NO
855	cg00040268	NO	NO	YES
856	cg00040312	NO	NO	NO
857	cg00040367	NO	NO	NO
858	cg00040380	NO	NO	NO
859	cg00040411	NO	NO	YES
860	cg00040423	NO	NO	NO
861	cg00040426	NO	NO	YES
862	cg00040427	NO	NO	NO
863	cg00040446	NO	NO	NO
864	cg00040466	NO	NO	YES
865	cg00040486	NO	NO	NO
866	cg00040566	NO	NO	NO
867	cg00040569	NO	NO	NO
868	cg00040575	NO	NO	YES
869	cg00040588	NO	NO	YES
870	cg00040590	NO	NO	NO
871	cg00040708	NO	NO	NO
872	cg00040749	NO	NO	YES
873	cg00040861	NO	NO	NO
874	cg00040862	NO	NO	NO
875	cg00040873	NO	NO	YES
876	cg00040945	NO	NO	NO
877	cg00041014	NO	NO	YES
878	cg00041047	NO	NO	YES
879	cg00041084	NO	NO	NO
880	cg00041270	NO	NO	YES
881	cg00041328	NO	NO	NO
882	cg00041368	NO	NO	NO
883	cg00041401	NO	NO	YES
884	cg00041467	NO	NO	NO
885	cg00041599	NO	NO	NO
886	cg00041636	NO	NO	NO
887	cg00041666	NO	NO	YES
888	cg00041759	NO	NO	NO
889	cg00041865	NO	NO	NO
890	cg00041872	NO	NO	NO
891	cg00041873	NO	NO	NO
892	cg00041898	NO	NO	NO
893	cg00041901	NO	NO	NO
894	cg00041989	NO	NO	YES
895	cg00042059	NO	NO	YES
896	cg00042081	NO	NO	NO
897	cg00042144	NO	NO	NO
898	cg00042156	NO	NO	NO
899	cg00042186	NO	NO	YES
900	cg00042208	NO	NO	NO
901	cg00042246	NO	NO	NO
902	cg00042263	NO	NO	NO
903	cg00042325	NO	NO	YES
904	cg00042335	NO	NO	NO
905	cg00042341	NO	NO	NO
906	cg00042356	NO	NO	NO
907	cg00042409	NO	NO	YES
908	cg00042478	NO	NO	NO
909	cg00042568	NO	NO	YES
910	cg00042611	NO	NO	NO
911	cg00042657	NO	NO	NO
912	cg00042683	NO	NO	NO
913	cg00042837	NO	NO	YES
914	cg00042874	NO	NO	NO
915	cg00042882	NO	NO	YES
916	cg00043004	NO	NO	YES
917	cg00043005	NO	NO	YES
918	cg00043043	NO	NO	NO
919	cg00043076	NO	NO	YES
920	cg00043095	NO	NO	NO
921	cg00043284	NO	NO	YES
922	cg00043364	NO	NO	YES
923	cg00043371	NO	NO	NO
924	cg00043379	NO	NO	NO
925	cg00043444	NO	NO	NO
926	cg00043510	NO	NO	NO
927	cg00043524	NO	NO	NO
928	cg00043564	YES	NO	NO
929	cg00043591	NO	NO	NO
930	cg00043599	NO	NO	YES
931	cg00043790	NO	NO	YES
932	cg00043792	NO	NO	YES
933	cg00043800	NO	NO	YES
934	cg00043819	NO	NO	NO
935	cg00043949	NO	NO	NO
936	cg00044050	NO	NO	NO
937	cg00044097	NO	NO	YES
938	cg00044107	NO	NO	NO
939	cg00044170	NO	NO	NO
940	cg00044245	NO	NO	NO
941	cg00044289	NO	NO	NO
942	cg00044299	NO	NO	YES
943	cg00044318	NO	NO	NO
944	cg00044354	NO	YES	NO
945	cg00044372	NO	NO	YES
946	cg00044463	NO	NO	NO
947	cg00044466	NO	NO	YES
948	cg00044505	NO	NO	YES
949	cg00044665	NO	NO	YES
950	cg00044729	NO	NO	NO
951	cg00044796	NO	NO	NO
952	cg00044871	NO	NO	YES
953	cg00044950	NO	NO	NO
954	cg00044995	NO	NO	YES
955	cg00045061	NO	NO	NO
956	cg00045114	NO	NO	YES
957	cg00045118	NO	NO	YES
958	cg00045190	NO	NO	NO
959	cg00045275	NO	NO	YES
960	cg00045303	NO	NO	NO
961	cg00045439	NO	NO	NO
962	cg00045515	NO	NO	YES
963	cg00045532	NO	NO	NO
964	cg00045607	NO	NO	YES
965	cg00045689	NO	NO	NO
966	cg00045748	NO	NO	NO
967	cg00045753	NO	NO	NO
968	cg00045762	NO	NO	YES
969	cg00045787	NO	NO	NO
970	cg00045900	NO	NO	YES
971	cg00045902	NO	NO	YES
972	cg00045910	NO	NO	NO
973	cg00046018	NO	NO	NO
974	cg00046021	NO	NO	NO
975	cg00046026	NO	NO	YES
976	cg00046041	NO	NO	NO
977	cg00046105	NO	NO	NO
978	cg00046336	NO	NO	NO
979	cg00046410	NO	NO	NO
980	cg00046499	NO	NO	YES
981	cg00046537	NO	NO	NO
982	cg00046560	NO	NO	NO
983	cg00046623	NO	NO	NO
984	cg00046625	NO	NO	NO
985	cg00046744	NO	NO	YES
986	cg00046802	NO	NO	NO
987	cg00046815	NO	NO	NO
988	cg00046899	NO	NO	YES
989	cg00046913	NO	NO	NO
990	cg00047050	NO	NO	YES
991	cg00047052	NO	NO	YES
992	cg00047079	NO	NO	NO
993	cg00047147	NO	NO	NO
994	cg00047162	NO	YES	NO
995	cg00047185	NO	NO	NO
996	cg00047287	NO	NO	YES
997	cg00047338	NO	NO	NO
998	cg00047469	NO	NO	NO
999	cg00047501	NO	NO	YES
1000	cg00047532	NO	NO	NO
1001	cg00047683	NO	NO	NO
1002	cg00047694	NO	NO	YES
1003	cg00047753	NO	NO	YES
1004	cg00047843	NO	NO	NO
1005	cg00047844	NO	NO	NO
1006	cg00048178	NO	NO	NO
1007	cg00048370	NO	NO	YES
1008	cg00048381	NO	NO	YES
1009	cg00048436	NO	NO	YES
1010	cg00048697	NO	NO	YES
1011	cg00048743	NO	NO	NO
1012	cg00048746	NO	NO	NO
1013	cg00048759	NO	NO	NO
1014	cg00048832	NO	NO	NO
1015	cg00048838	NO	NO	NO
1016	cg00049033	NO	NO	NO
1017	cg00049047	NO	NO	YES
1018	cg00049102	NO	NO	NO
1019	cg00049156	NO	NO	NO
1020	cg00049253	NO	NO	NO
1021	cg00049286	NO	NO	NO
1022	cg00049323	NO	NO	YES
1023	cg00049330	NO	NO	NO
1024	cg00049380	NO	NO	NO
1025	cg00049382	NO	NO	NO
1026	cg00049400	NO	NO	NO
1027	cg00049411	NO	NO	NO
1028	cg00049440	NO	NO	YES
1029	cg00049502	NO	NO	NO
1030	cg00049595	NO	NO	YES
1031	cg00049616	NO	NO	NO
1032	cg00049664	NO	NO	YES
1033	cg00049691	NO	NO	NO
1034	cg00049718	NO	NO	NO
1035	cg00049729	NO	NO	YES
1036	cg00049868	NO	NO	NO
1037	cg00049883	NO	NO	YES
1038	cg00049892	NO	NO	NO
1039	cg00049894	NO	NO	NO
1040	cg00049947	NO	NO	NO
1041	cg00049973	NO	NO	NO
1042	cg00050133	NO	NO	NO
1043	cg00050152	NO	NO	NO
1044	cg00050224	NO	NO	NO
1045	cg00050247	NO	NO	NO
1046	cg00050250	NO	NO	NO
1047	cg00050271	NO	NO	NO
1048	cg00050289	NO	NO	NO
1049	cg00050294	NO	NO	YES
1050	cg00050336	NO	NO	YES
1051	cg00050375	NO	NO	YES
1052	cg00050402	NO	YES	YES
1053	cg00050482	NO	NO	YES
1054	cg00050496	NO	NO	NO
1055	cg00050555	NO	NO	NO
1056	cg00050590	NO	NO	NO
1057	cg00050618	NO	NO	YES
1058	cg00050692	NO	NO	YES
1059	cg00050792	NO	NO	NO
1060	cg00050872	NO	NO	NO
1061	cg00050984	NO	NO	NO
1062	cg00051068	NO	NO	NO
1063	cg00051307	NO	NO	NO
1064	cg00051371	NO	NO	YES
1065	cg00051590	NO	NO	YES
1066	cg00051595	NO	NO	NO
1067	cg00051623	NO	NO	NO
1068	cg00051662	NO	NO	NO
1069	cg00051782	NO	NO	NO
1070	cg00051818	NO	NO	NO
1071	cg00052046	NO	NO	NO
1072	cg00052246	NO	NO	NO
1073	cg00052290	NO	NO	NO
1074	cg00052385	NO	NO	NO
1075	cg00052422	NO	NO	NO
1076	cg00052433	NO	NO	NO
1077	cg00052482	NO	NO	YES
1078	cg00052550	NO	NO	NO
1079	cg00052578	NO	NO	YES
1080	cg00052588	NO	NO	YES
1081	cg00052665	NO	NO	NO
1082	cg00052772	NO	NO	YES
1083	cg00052853	NO	NO	NO
1084	cg00052903	NO	NO	NO
1085	cg00052932	NO	YES	YES
1086	cg00052964	NO	NO	YES
1087	cg00053010	NO	NO	NO
1088	cg00053063	NO	NO	NO
1089	cg00053073	NO	NO	NO
1090	cg00053086	NO	NO	NO
1091	cg00053135	NO	NO	NO
1092	cg00053261	NO	NO	NO
1093	cg00053292	NO	NO	NO
1094	cg00053361	NO	NO	NO
1095	cg00053373	NO	NO	NO
1096	cg00053393	NO	NO	YES
1097	cg00053507	NO	NO	NO
1098	cg00053536	NO	NO	NO
1099	cg00053647	NO	NO	NO
1100	cg00053661	NO	NO	NO
1101	cg00053728	NO	NO	NO
1102	cg00053755	NO	NO	YES
1103	cg00053769	NO	NO	NO
1104	cg00053851	NO	NO	NO
1105	cg00053870	NO	NO	NO
1106	cg00053916	NO	NO	YES
1107	cg00053927	NO	NO	NO
1108	cg00054197	NO	NO	NO
1109	cg00054210	NO	NO	YES
1110	cg00054243	NO	NO	NO
1111	cg00054248	NO	NO	NO
1112	cg00054301	NO	NO	YES
1113	cg00054352	NO	NO	YES
1114	cg00054408	NO	NO	NO
1115	cg00054496	NO	NO	NO
1116	cg00054511	NO	NO	NO
1117	cg00054525	NO	NO	NO
1118	cg00054572	NO	NO	NO
1119	cg00054639	NO	NO	NO
1120	cg00054692	NO	NO	NO
1121	cg00054702	NO	NO	NO
1122	cg00054706	NO	NO	NO
1123	cg00054741	NO	NO	NO
1124	cg00054771	NO	NO	NO
1125	cg00054774	NO	NO	YES
1126	cg00054791	NO	NO	NO
1127	cg00054890	NO	NO	NO
1128	cg00054971	NO	NO	NO
1129	cg00055052	NO	NO	NO
1130	cg00055073	NO	NO	YES
1131	cg00055233	NO	NO	NO
1132	cg00055292	NO	NO	YES
1133	cg00055341	NO	NO	NO
1134	cg00055359	NO	NO	YES
1135	cg00055434	NO	NO	NO
1136	cg00055462	YES	NO	NO
1137	cg00055510	NO	NO	NO
1138	cg00055529	NO	YES	YES
1139	cg00055555	NO	NO	YES
1140	cg00055557	NO	NO	NO
1141	cg00055603	NO	NO	NO
1142	cg00055617	NO	NO	NO
1143	cg00055679	NO	NO	NO
1144	cg00055726	NO	NO	YES
1145	cg00055771	NO	NO	YES
1146	cg00055848	NO	NO	NO
1147	cg00055881	NO	NO	NO
1148	cg00055981	NO	NO	YES
1149	cg00055986	NO	NO	YES
1150	cg00056066	NO	NO	YES
1151	cg00056202	NO	NO	NO
1152	cg00056433	NO	YES	NO
1153	cg00056497	YES	YES	YES
1154	cg00056541	NO	NO	YES
1155	cg00056578	NO	NO	NO
1156	cg00056624	NO	NO	NO
1157	cg00056628	NO	NO	NO
1158	cg00056676	NO	NO	NO
1159	cg00056719	NO	NO	NO
1160	cg00056754	NO	NO	YES
1161	cg00056767	NO	NO	NO
1162	cg00056985	NO	NO	NO
1163	cg00057092	NO	NO	YES
1164	cg00057114	NO	NO	NO
1165	cg00057208	NO	NO	NO
1166	cg00057231	NO	NO	YES
1167	cg00057240	NO	NO	YES
1168	cg00057272	NO	NO	NO
1169	cg00057317	NO	NO	NO
1170	cg00057324	NO	NO	NO
1171	cg00057393	NO	NO	NO
1172	cg00057434	NO	NO	NO
1173	cg00057476	NO	NO	YES
1174	cg00057517	NO	NO	YES
1175	cg00057569	NO	NO	NO
1176	cg00057593	NO	NO	YES
1177	cg00057603	NO	NO	NO
1178	cg00057661	NO	NO	NO
1179	cg00057663	NO	NO	NO
1180	cg00057667	NO	NO	YES
1181	cg00057676	NO	NO	NO
1182	cg00057700	NO	NO	NO
1183	cg00057722	NO	NO	YES
1184	cg00057791	NO	NO	NO
1185	cg00057900	NO	NO	NO
1186	cg00058009	NO	NO	NO
1187	cg00058026	NO	NO	NO
1188	cg00058113	NO	NO	NO
1189	cg00058163	NO	NO	YES
1190	cg00058291	NO	NO	YES
1191	cg00058296	NO	NO	NO
1192	cg00058299	NO	NO	NO
1193	cg00058329	NO	NO	NO
1194	cg00058413	NO	NO	NO
1195	cg00058449	NO	NO	YES
1196	cg00058515	NO	NO	NO
1197	cg00058644	NO	NO	YES
1198	cg00058708	NO	NO	YES
1199	cg00058771	NO	NO	NO
1200	cg00058786	NO	NO	NO
1201	cg00058799	NO	NO	NO
1202	cg00058857	NO	NO	NO
1203	cg00058879	NO	NO	YES
1204	cg00058887	NO	NO	YES
1205	cg00058923	NO	NO	NO
1206	cg00058938	NO	NO	NO
1207	cg00059024	NO	NO	NO
1208	cg00059034	NO	NO	NO
1209	cg00059053	NO	NO	NO
1210	cg00059161	NO	NO	NO
1211	cg00059165	NO	NO	NO
1212	cg00059225	NO	NO	YES
1213	cg00059240	NO	NO	NO
1214	cg00059246	NO	NO	YES
1215	cg00059309	NO	NO	YES
1216	cg00059374	NO	YES	YES
1217	cg00059399	NO	NO	YES
1218	cg00059424	NO	NO	NO
1219	cg00059459	NO	NO	YES
1220	cg00059643	NO	NO	YES
1221	cg00059652	NO	NO	YES
1222	cg00059662	NO	NO	NO
1223	cg00059699	NO	NO	NO
1224	cg00059707	NO	NO	NO
1225	cg00059737	NO	NO	YES
1226	cg00059740	NO	NO	NO
1227	cg00059782	NO	NO	NO
1228	cg00059879	NO	NO	NO
1229	cg00059911	NO	NO	NO
1230	cg00059930	NO	NO	NO
1231	cg00060061	NO	NO	NO
1232	cg00060287	NO	NO	NO
1233	cg00060304	NO	NO	NO
1234	cg00060320	NO	NO	NO
1235	cg00060403	NO	NO	NO
1236	cg00060484	YES	NO	NO
1237	cg00060500	NO	NO	NO
1238	cg00060605	NO	NO	NO
1239	cg00060606	NO	NO	NO
1240	cg00060627	NO	NO	NO
1241	cg00060641	NO	NO	NO
1242	cg00060649	NO	NO	YES
1243	cg00060715	NO	NO	YES
1244	cg00060762	NO	NO	NO
1245	cg00060800	NO	NO	YES
1246	cg00060880	NO	NO	NO
1247	cg00060933	NO	NO	NO
1248	cg00060956	NO	NO	YES
1249	cg00061031	NO	NO	YES
1250	cg00061039	NO	NO	NO
1251	cg00061086	NO	NO	NO
1252	cg00061150	NO	NO	NO
1253	cg00061185	NO	NO	YES
1254	cg00061264	NO	NO	NO
1255	cg00061306	NO	NO	NO
1256	cg00061413	NO	NO	YES
1257	cg00061520	NO	YES	YES
1258	cg00061629	NO	NO	NO
1259	cg00061635	NO	NO	YES
1260	cg00061678	NO	NO	NO
1261	cg00061695	NO	NO	YES
1262	cg00061769	NO	NO	NO
1263	cg00061792	NO	NO	YES
1264	cg00061805	NO	NO	NO
1265	cg00061811	NO	NO	NO
1266	cg00061860	NO	NO	YES
1267	cg00061989	NO	NO	NO
1268	cg00062020	NO	NO	YES
1269	cg00062070	NO	NO	YES
1270	cg00062119	NO	NO	NO
1271	cg00062245	NO	NO	NO
1272	cg00062282	NO	NO	YES
1273	cg00062312	NO	NO	NO
1274	cg00062356	NO	NO	NO
1275	cg00062437	NO	NO	YES
1276	cg00062592	NO	NO	NO
1277	cg00062776	NO	NO	NO
1278	cg00062873	NO	NO	NO
1279	cg00063006	NO	NO	YES
1280	cg00063040	YES	YES	NO
1281	cg00063066	NO	NO	NO
1282	cg00063077	NO	NO	NO
1283	cg00063111	NO	NO	YES
1284	cg00063144	NO	NO	NO
1285	cg00063174	NO	NO	NO
1286	cg00063246	NO	NO	NO
1287	cg00063291	NO	NO	NO
1288	cg00063369	NO	NO	NO
1289	cg00063456	NO	NO	YES
1290	cg00063503	NO	NO	NO
1291	cg00063535	NO	NO	NO
1292	cg00063567	NO	NO	NO
1293	cg00063649	NO	NO	NO
1294	cg00063703	NO	NO	NO
1295	cg00063734	NO	NO	NO
1296	cg00063744	NO	NO	NO
1297	cg00063748	NO	NO	YES
1298	cg00063828	NO	NO	NO
1299	cg00063909	NO	NO	YES
1300	cg00063945	NO	NO	NO
1301	cg00063979	NO	NO	NO
1302	cg00063982	NO	NO	YES
1303	cg00064020	NO	NO	YES
1304	cg00064051	NO	NO	NO
1305	cg00064080	NO	NO	NO
1306	cg00064235	NO	NO	NO
1307	cg00064255	NO	NO	YES
1308	cg00064261	NO	NO	YES
1309	cg00064284	NO	NO	NO
1310	cg00064296	NO	NO	NO
1311	cg00064336	NO	NO	YES
1312	cg00064347	NO	NO	NO
1313	cg00064415	NO	NO	NO
1314	cg00064531	NO	NO	NO
1315	cg00064589	NO	NO	YES
1316	cg00064778	NO	NO	YES
1317	cg00064840	NO	NO	NO
1318	cg00064950	NO	NO	NO
1319	cg00065048	NO	NO	YES
1320	cg00065071	NO	NO	NO
1321	cg00065088	NO	NO	NO
1322	cg00065215	NO	NO	NO
1323	cg00065226	NO	NO	NO
1324	cg00065302	NO	NO	YES
1325	cg00065385	NO	NO	NO
1326	cg00065408	NO	NO	NO
1327	cg00065569	NO	NO	NO
1328	cg00065570	NO	NO	YES
1329	cg00065726	NO	NO	NO
1330	cg00065905	NO	NO	NO
1331	cg00065919	NO	NO	NO
1332	cg00065921	NO	NO	NO
1333	cg00065935	NO	NO	NO
1334	cg00065957	NO	NO	YES
1335	cg00066153	NO	NO	YES
1336	cg00066184	NO	NO	YES
1337	cg00066198	NO	NO	NO
1338	cg00066239	NO	NO	NO
1339	cg00066270	NO	NO	YES
1340	cg00066351	NO	NO	YES
1341	cg00066449	NO	NO	NO
1342	cg00066468	NO	NO	NO
1343	cg00066499	NO	NO	NO
1344	cg00066508	NO	NO	NO
1345	cg00066512	NO	NO	NO
1346	cg00066554	NO	NO	YES
1347	cg00066627	NO	NO	YES
1348	cg00066663	NO	NO	YES
1349	cg00066671	NO	NO	NO
1350	cg00066722	NO	NO	NO
1351	cg00066729	NO	NO	NO
1352	cg00066748	NO	NO	NO
1353	cg00066750	NO	NO	NO
1354	cg00066816	NO	NO	YES
1355	cg00066817	NO	NO	NO
1356	cg00066828	NO	NO	NO
1357	cg00066854	NO	NO	NO
1358	cg00066925	NO	NO	NO
1359	cg00066942	NO	NO	YES
1360	cg00067018	NO	NO	YES
1361	cg00067032	NO	NO	NO
1362	cg00067058	NO	NO	YES
1363	cg00067102	NO	NO	NO
1364	cg00067124	NO	NO	NO
1365	cg00067126	NO	NO	NO
1366	cg00067196	NO	NO	NO
1367	cg00067274	NO	NO	YES
1368	cg00067365	NO	NO	NO
1369	cg00067414	NO	NO	YES
1370	cg00067471	NO	NO	YES
1371	cg00067518	NO	NO	YES
1372	cg00067528	NO	NO	NO
1373	cg00067538	NO	NO	NO
1374	cg00067574	NO	NO	NO
1375	cg00067576	NO	NO	NO
1376	cg00067588	NO	NO	NO
1377	cg00067600	NO	NO	YES
1378	cg00067606	NO	NO	NO
1379	cg00067720	NO	NO	YES
1380	cg00067742	NO	NO	YES
1381	cg00067758	NO	NO	NO
1382	cg00067768	NO	NO	YES
1383	cg00067814	NO	NO	NO
1384	cg00067824	NO	YES	YES
1385	cg00067884	NO	NO	YES
1386	cg00068038	NO	NO	NO
1387	cg00068102	NO	NO	NO
1388	cg00068153	NO	NO	NO
1389	cg00068155	NO	NO	NO
1390	cg00068160	NO	NO	NO
1391	cg00068305	NO	NO	NO
1392	cg00068377	NO	NO	NO
1393	cg00068408	NO	NO	NO
1394	cg00068412	NO	NO	NO
1395	cg00068428	NO	NO	YES
1396	cg00068433	NO	NO	NO
1397	cg00068503	NO	NO	NO
1398	cg00068621	NO	NO	NO
1399	cg00068622	NO	NO	NO
1400	cg00068750	NO	NO	YES
1401	cg00068810	NO	NO	YES
1402	cg00068909	NO	NO	NO
1403	cg00069002	NO	NO	YES
1404	cg00069003	NO	NO	NO
1405	cg00069017	NO	NO	NO
1406	cg00069059	NO	NO	NO
1407	cg00069261	NO	NO	NO
1408	cg00069309	NO	NO	NO
1409	cg00069314	NO	NO	NO
1410	cg00069391	NO	NO	NO
1411	cg00069417	NO	NO	YES
1412	cg00069432	NO	NO	NO
1413	cg00069642	NO	NO	YES
1414	cg00069815	NO	NO	NO
1415	cg00069860	NO	NO	YES
1416	cg00069967	NO	NO	NO
1417	cg00069969	NO	NO	NO
1418	cg00070042	NO	NO	YES
1419	cg00070052	NO	NO	YES
1420	cg00070162	NO	NO	NO
1421	cg00070181	NO	NO	NO
1422	cg00070235	NO	NO	NO
1423	cg00070318	NO	NO	NO
1424	cg00070370	NO	NO	NO
1425	cg00070383	NO	NO	YES
1426	cg00070529	NO	NO	NO
1427	cg00070680	NO	NO	NO
1428	cg00070870	NO	NO	YES
1429	cg00070899	NO	NO	YES
1430	cg00070908	NO	NO	NO
1431	cg00070912	NO	NO	NO
1432	cg00071012	NO	YES	YES
1433	cg00071026	NO	NO	NO
1434	cg00071045	NO	NO	NO
1435	cg00071051	NO	NO	YES
1436	cg00071137	NO	NO	YES
1437	cg00071161	NO	NO	NO
1438	cg00071210	NO	NO	YES
1439	cg00071241	NO	NO	NO
1440	cg00071250	NO	NO	YES
1441	cg00071265	NO	NO	YES
1442	cg00071274	NO	NO	NO
1443	cg00071360	NO	NO	NO
1444	cg00071381	NO	NO	NO
1445	cg00071391	NO	NO	NO
1446	cg00071408	NO	NO	NO
1447	cg00071442	NO	NO	NO
1448	cg00071446	NO	NO	NO
1449	cg00071565	NO	NO	NO
1450	cg00071575	NO	NO	NO
1451	cg00071618	NO	NO	NO
1452	cg00071658	NO	NO	NO
1453	cg00071727	NO	NO	NO
1454	cg00071751	NO	NO	NO
1455	cg00071887	NO	NO	YES
1456	cg00071950	NO	NO	YES
1457	cg00071984	NO	NO	NO
1458	cg00071998	NO	NO	NO
1459	cg00072099	NO	NO	NO
1460	cg00072216	NO	NO	NO
1461	cg00072369	NO	NO	NO
1462	cg00072407	NO	NO	NO
1463	cg00072426	NO	NO	YES
1464	cg00072675	NO	NO	YES
1465	cg00072689	NO	NO	YES
1466	cg00072711	NO	NO	NO
1467	cg00072720	NO	NO	YES
1468	cg00072957	NO	NO	NO
1469	cg00073003	NO	NO	YES
1470	cg00073010	NO	NO	NO
1471	cg00073090	NO	NO	YES
1472	cg00073244	NO	NO	YES
1473	cg00073380	NO	NO	NO
1474	cg00073384	NO	NO	NO
1475	cg00073460	NO	NO	YES
1476	cg00073543	NO	NO	YES
1477	cg00073650	NO	NO	YES
1478	cg00073713	NO	NO	NO
1479	cg00073716	NO	NO	NO
1480	cg00073771	NO	NO	NO
1481	cg00073780	NO	NO	NO
1482	cg00073794	NO	NO	NO
1483	cg00073837	NO	NO	NO
1484	cg00074086	NO	YES	NO
1485	cg00074145	NO	NO	YES
1486	cg00074184	NO	NO	NO
1487	cg00074244	NO	NO	NO
1488	cg00074313	NO	NO	NO
1489	cg00074348	NO	NO	YES
1490	cg00074365	NO	NO	YES
1491	cg00074379	NO	NO	NO
1492	cg00074415	NO	NO	YES
1493	cg00074471	NO	NO	NO
1494	cg00074746	NO	NO	NO
1495	cg00074771	NO	NO	YES
1496	cg00074818	YES	YES	YES
1497	cg00074851	NO	NO	NO
1498	cg00075103	NO	NO	NO
1499	cg00075123	NO	NO	NO
1500	cg00075192	NO	NO	NO
1501	cg00075204	NO	NO	NO
1502	cg00075467	NO	NO	YES
1503	cg00075507	NO	NO	YES
1504	cg00075589	NO	NO	NO
1505	cg00075608	NO	NO	NO
1506	cg00075615	NO	NO	NO
1507	cg00075620	NO	NO	NO
1508	cg00075698	NO	NO	NO
1509	cg00075768	NO	NO	NO
1510	cg00075920	NO	NO	YES
1511	cg00075956	NO	NO	NO
1512	cg00075967	NO	NO	YES
1513	cg00075975	NO	NO	YES
1514	cg00076056	NO	NO	NO
1515	cg00076195	NO	NO	NO
1516	cg00076307	NO	NO	NO
1517	cg00076313	NO	NO	NO
1518	cg00076325	YES	NO	NO
1519	cg00076353	NO	NO	NO
1520	cg00076487	NO	NO	NO
1521	cg00076497	NO	NO	NO
1522	cg00076538	NO	NO	YES
1523	cg00076543	YES	YES	NO
1524	cg00076555	NO	NO	YES
1525	cg00076645	NO	NO	NO
1526	cg00076653	NO	NO	YES
1527	cg00076774	NO	NO	YES
1528	cg00076797	NO	NO	YES
1529	cg00076880	YES	NO	YES
1530	cg00076998	NO	NO	NO
1531	cg00077017	NO	NO	NO
1532	cg00077281	NO	NO	NO
1533	cg00077285	NO	NO	YES
1534	cg00077297	NO	NO	YES
1535	cg00077312	NO	NO	NO
1536	cg00077426	NO	NO	YES
1537	cg00077450	NO	NO	NO
1538	cg00077457	NO	NO	NO
1539	cg00077477	NO	NO	NO
1540	cg00077547	NO	NO	NO
1541	cg00077566	NO	NO	NO
1542	cg00077567	NO	NO	NO
1543	cg00077586	NO	NO	NO
1544	cg00077606	NO	NO	NO
1545	cg00077838	NO	NO	NO
1546	cg00077877	NO	NO	YES
1547	cg00077898	NO	NO	NO
1548	cg00077904	NO	NO	YES
1549	cg00078025	YES	YES	NO
1550	cg00078085	NO	NO	YES
1551	cg00078194	NO	NO	NO
1552	cg00078221	NO	NO	YES
1553	cg00078245	NO	NO	YES
1554	cg00078259	NO	NO	YES
1555	cg00078270	NO	NO	NO
1556	cg00078318	NO	NO	NO
1557	cg00078334	NO	NO	YES
1558	cg00078348	NO	NO	YES
1559	cg00078456	NO	NO	YES
1560	cg00078513	NO	NO	NO
1561	cg00078746	NO	NO	NO
1562	cg00078759	NO	NO	NO
1563	cg00078857	NO	NO	YES
1564	cg00078861	NO	NO	YES
1565	cg00078940	NO	NO	NO
1566	cg00078996	NO	NO	YES
1567	cg00079023	NO	NO	YES
1568	cg00079056	NO	NO	NO
1569	cg00079169	NO	NO	NO
1570	cg00079216	NO	NO	NO
1571	cg00079219	NO	NO	NO
1572	cg00079224	NO	NO	NO
1573	cg00079302	NO	NO	YES
1574	cg00079375	NO	NO	NO
1575	cg00079388	NO	NO	NO
1576	cg00079477	NO	NO	NO
1577	cg00079563	NO	NO	NO
1578	cg00079598	NO	NO	YES
1579	cg00079638	NO	NO	NO
1580	cg00079764	NO	NO	YES
1581	cg00079785	NO	NO	YES
1582	cg00079891	NO	NO	NO
1583	cg00080012	NO	NO	NO
1584	cg00080059	NO	NO	NO
1585	cg00080060	NO	NO	NO
1586	cg00080068	NO	NO	NO
1587	cg00080081	NO	NO	YES
1588	cg00080118	NO	NO	NO
1589	cg00080123	NO	NO	NO
1590	cg00080125	NO	NO	YES
1591	cg00080148	NO	NO	NO
1592	cg00080188	NO	NO	NO
1593	cg00080312	NO	NO	NO
1594	cg00080333	NO	NO	YES
1595	cg00080418	NO	NO	NO
1596	cg00080423	NO	NO	YES
1597	cg00080706	NO	NO	NO
1598	cg00080972	YES	YES	YES
1599	cg00080987	NO	NO	YES
1600	cg00081019	NO	NO	NO
1601	cg00081084	NO	NO	NO
1602	cg00081087	NO	NO	YES
1603	cg00081251	NO	NO	NO
1604	cg00081324	NO	NO	YES
1605	cg00081347	NO	NO	NO
1606	cg00081404	NO	NO	NO
1607	cg00081417	NO	NO	YES
1608	cg00081439	NO	NO	YES
1609	cg00081445	NO	NO	NO
1610	cg00081465	NO	NO	NO
1611	cg00081574	NO	NO	NO
1612	cg00081602	NO	NO	YES
1613	cg00081666	NO	NO	NO
1614	cg00081714	NO	NO	YES
1615	cg00081799	NO	NO	YES
1616	cg00081827	NO	NO	YES
1617	cg00081835	NO	NO	NO
1618	cg00081919	NO	NO	YES
1619	cg00081935	NO	NO	NO
1620	cg00081975	NO	NO	NO
1621	cg00082140	NO	NO	YES
1622	cg00082178	NO	NO	NO
1623	cg00082182	NO	NO	NO
1624	cg00082235	NO	NO	YES
1625	cg00082285	NO	NO	NO
1626	cg00082310	NO	NO	YES
1627	cg00082384	NO	NO	YES
1628	cg00082411	NO	NO	NO
1629	cg00082426	NO	NO	NO
1630	cg00082491	NO	NO	NO
1631	cg00082497	NO	NO	NO
1632	cg00082540	NO	NO	NO
1633	cg00082656	NO	NO	NO
1634	cg00082664	NO	NO	NO
1635	cg00082713	NO	NO	NO
1636	cg00082770	NO	NO	NO
1637	cg00082833	NO	NO	NO
1638	cg00082874	NO	NO	NO
1639	cg00082897	NO	NO	YES
1640	cg00082912	NO	NO	YES
1641	cg00082939	NO	NO	YES
1642	cg00082981	YES	NO	NO
1643	cg00083018	NO	NO	YES
1644	cg00083042	NO	NO	NO
1645	cg00083046	NO	NO	YES
1646	cg00083059	NO	NO	NO
1647	cg00083072	NO	NO	YES
1648	cg00083139	NO	NO	NO
1649	cg00083188	NO	NO	YES
1650	cg00083193	NO	NO	NO
1651	cg00083194	NO	NO	NO
1652	cg00083206	NO	YES	YES
1653	cg00083262	NO	NO	YES
1654	cg00083265	NO	NO	NO
1655	cg00083359	NO	NO	YES
1656	cg00083401	NO	NO	NO
1657	cg00083535	NO	NO	NO
1658	cg00083616	NO	NO	YES
1659	cg00083659	NO	NO	YES
1660	cg00083685	NO	NO	NO
1661	cg00083765	NO	NO	NO
1662	cg00083790	NO	NO	YES
1663	cg00083801	NO	NO	NO
1664	cg00083833	NO	NO	YES
1665	cg00083937	NO	YES	YES
1666	cg00083959	NO	NO	NO
1667	cg00083993	NO	NO	NO
1668	cg00084019	NO	NO	NO
1669	cg00084094	NO	NO	NO
1670	cg00084184	NO	NO	YES
1671	cg00084338	NO	NO	YES
1672	cg00084347	YES	NO	YES
1673	cg00084398	NO	NO	YES
1674	cg00084432	NO	NO	NO
1675	cg00084435	NO	NO	NO
1676	cg00084577	NO	NO	NO
1677	cg00084604	NO	NO	NO
1678	cg00084643	NO	NO	YES
1679	cg00084687	NO	NO	NO
1680	cg00084720	NO	NO	YES
1681	cg00084770	NO	NO	YES
1682	cg00084798	NO	NO	NO
1683	cg00084958	NO	NO	NO
1684	cg00085013	NO	NO	YES
1685	cg00085029	NO	NO	NO
1686	cg00085061	NO	NO	NO
1687	cg00085122	NO	NO	NO
1688	cg00085123	YES	NO	NO
1689	cg00085199	NO	NO	NO
1690	cg00085256	NO	NO	NO
1691	cg00085281	NO	NO	YES
1692	cg00085370	NO	NO	NO
1693	cg00085403	NO	NO	NO
1694	cg00085416	NO	NO	YES
1695	cg00085430	NO	NO	YES
1696	cg00085434	NO	NO	YES
1697	cg00085438	NO	NO	YES
1698	cg00085448	NO	NO	NO
1699	cg00085486	NO	NO	NO
1700	cg00085493	NO	NO	YES
1701	cg00085619	NO	NO	NO
1702	cg00085732	NO	NO	NO
1703	cg00085747	NO	NO	NO
1704	cg00085790	NO	NO	YES
1705	cg00085830	NO	NO	NO
1706	cg00086113	NO	NO	NO
1707	cg00086171	NO	NO	YES
1708	cg00086243	NO	YES	YES
1709	cg00086266	NO	NO	NO
1710	cg00086283	YES	NO	YES
1711	cg00086297	NO	NO	NO
1712	cg00086334	NO	NO	NO
1713	cg00086346	NO	NO	YES
1714	cg00086426	NO	NO	NO
1715	cg00086429	NO	NO	NO
1716	cg00086488	NO	NO	YES
1717	cg00086493	NO	NO	YES
1718	cg00086577	YES	NO	YES
1719	cg00086670	NO	NO	NO
1720	cg00086710	NO	NO	NO
1721	cg00086730	NO	NO	NO
1722	cg00086809	NO	NO	NO
1723	cg00086871	NO	NO	NO
1724	cg00087005	NO	NO	NO
1725	cg00087023	NO	NO	NO
1726	cg00087067	NO	NO	YES
1727	cg00087098	NO	NO	NO
1728	cg00087153	NO	NO	NO
1729	cg00087182	NO	NO	NO
1730	cg00087195	NO	NO	NO
1731	cg00087244	NO	NO	YES
1732	cg00087273	NO	NO	NO
1733	cg00087274	NO	NO	YES
1734	cg00087298	NO	NO	NO
1735	cg00087301	NO	NO	NO
1736	cg00087316	NO	NO	YES
1737	cg00087368	NO	NO	YES
1738	cg00087417	NO	NO	NO
1739	cg00087420	NO	NO	NO
1740	cg00087425	NO	NO	YES
1741	cg00087482	NO	NO	NO
1742	cg00087511	NO	NO	YES
1743	cg00087546	NO	NO	YES
1744	cg00087568	NO	NO	YES
1745	cg00087645	NO	NO	YES
1746	cg00087728	NO	NO	NO
1747	cg00087735	NO	NO	NO
1748	cg00087792	NO	NO	YES
1749	cg00087799	NO	NO	NO
1750	cg00087884	NO	NO	YES
1751	cg00087898	NO	NO	NO
1752	cg00087906	NO	NO	NO
1753	cg00087963	NO	NO	YES
1754	cg00087971	NO	NO	YES
1755	cg00088007	NO	NO	YES
1756	cg00088026	NO	NO	NO
1757	cg00088033	NO	NO	NO
1758	cg00088042	NO	NO	NO
1759	cg00088079	NO	NO	YES
1760	cg00088080	NO	NO	YES
1761	cg00088130	NO	NO	NO
1762	cg00088148	NO	NO	YES
1763	cg00088183	NO	NO	NO
1764	cg00088227	NO	NO	NO
1765	cg00088251	NO	NO	YES
1766	cg00088299	NO	NO	NO
1767	cg00088410	NO	NO	YES
1768	cg00088428	NO	NO	NO
1769	cg00088464	NO	NO	NO
1770	cg00088504	NO	NO	NO
1771	cg00088507	NO	NO	NO
1772	cg00088688	NO	NO	YES
1773	cg00088691	NO	NO	NO
1774	cg00088844	NO	NO	YES
1775	cg00088880	NO	NO	NO
1776	cg00088885	NO	NO	YES
1777	cg00088916	NO	NO	NO
1778	cg00088989	NO	NO	NO
1779	cg00089071	NO	NO	NO
1780	cg00089091	NO	NO	NO
1781	cg00089100	NO	NO	NO
1782	cg00089101	NO	NO	NO
1783	cg00089154	NO	NO	NO
1784	cg00089162	NO	NO	NO
1785	cg00089214	NO	NO	NO
1786	cg00089314	NO	NO	YES
1787	cg00089353	NO	NO	NO
1788	cg00089372	NO	NO	NO
1789	cg00089384	NO	NO	NO
1790	cg00089430	NO	YES	NO
1791	cg00089444	NO	NO	NO
1792	cg00089453	NO	NO	YES
1793	cg00089464	NO	NO	YES
1794	cg00089486	NO	NO	NO
1795	cg00089528	NO	NO	YES
1796	cg00089550	NO	NO	YES
1797	cg00089695	NO	NO	NO
1798	cg00089719	YES	NO	YES
1799	cg00089798	NO	NO	NO
1800	cg00089814	NO	NO	YES
1801	cg00089821	NO	NO	YES
1802	cg00089823	NO	NO	YES
1803	cg00089864	NO	NO	NO
1804	cg00089915	NO	NO	YES
1805	cg00089945	NO	NO	YES
1806	cg00089966	NO	NO	YES
1807	cg00090091	NO	NO	NO
1808	cg00090103	NO	NO	NO
1809	cg00090135	NO	NO	YES
1810	cg00090147	NO	NO	NO
1811	cg00090197	NO	NO	YES
1812	cg00090261	NO	NO	NO
1813	cg00090265	NO	NO	NO
1814	cg00090282	NO	NO	YES
1815	cg00090309	NO	NO	YES
1816	cg00090338	NO	NO	NO
1817	cg00090431	NO	NO	YES
1818	cg00090452	NO	NO	NO
1819	cg00090521	NO	NO	YES
1820	cg00090609	NO	NO	NO
1821	cg00090619	NO	NO	NO
1822	cg00090648	NO	NO	NO
1823	cg00090674	NO	NO	YES
1824	cg00090731	NO	NO	NO
1825	cg00090737	NO	NO	NO
1826	cg00090764	NO	NO	NO
1827	cg00090782	NO	NO	NO
1828	cg00090787	NO	NO	NO
1829	cg00090800	NO	NO	NO
1830	cg00090813	NO	NO	NO
1831	cg00090865	NO	NO	NO
1832	cg00090936	NO	NO	NO
1833	cg00091044	NO	NO	NO
1834	cg00091060	NO	NO	YES
1835	cg00091064	NO	NO	NO
1836	cg00091146	NO	NO	NO
1837	cg00091162	NO	NO	NO
1838	cg00091178	NO	NO	NO
1839	cg00091285	NO	NO	NO
1840	cg00091302	NO	NO	YES
1841	cg00091349	NO	NO	NO
1842	cg00091483	NO	NO	NO
1843	cg00091569	NO	NO	YES
1844	cg00091589	NO	NO	NO
1845	cg00091596	NO	NO	NO
1846	cg00091693	NO	NO	YES
1847	cg00091742	NO	NO	NO
1848	cg00091760	NO	NO	YES
1849	cg00091781	NO	NO	NO
1850	cg00091794	NO	NO	NO
1851	cg00091827	NO	NO	NO
1852	cg00091953	NO	NO	NO
1853	cg00091960	NO	NO	NO
1854	cg00091964	NO	NO	NO
1855	cg00092235	NO	NO	YES
1856	cg00092273	NO	NO	NO
1857	cg00092287	NO	NO	NO
1858	cg00092309	NO	NO	NO
1859	cg00092383	NO	NO	YES
1860	cg00092389	NO	NO	NO
1861	cg00092400	NO	NO	YES
1862	cg00092443	NO	NO	YES
1863	cg00092518	NO	NO	YES
1864	cg00092551	NO	NO	YES
1865	cg00092565	NO	NO	NO
1866	cg00092611	NO	NO	NO
1867	cg00092644	NO	NO	NO
1868	cg00092682	NO	NO	NO
1869	cg00092711	NO	NO	YES
1870	cg00092821	NO	NO	NO
1871	cg00092967	NO	NO	NO
1872	cg00092992	NO	NO	YES
1873	cg00093058	NO	NO	NO
1874	cg00093087	NO	NO	NO
1875	cg00093099	NO	NO	NO
1876	cg00093149	NO	NO	NO
1877	cg00093177	NO	NO	NO
1878	cg00093220	NO	NO	NO
1879	cg00093354	NO	NO	NO
1880	cg00093433	NO	NO	YES
1881	cg00093436	NO	NO	NO
1882	cg00093478	NO	YES	YES
1883	cg00093522	NO	NO	NO
1884	cg00093542	NO	NO	YES
1885	cg00093544	NO	NO	YES
1886	cg00093643	NO	NO	NO
1887	cg00093686	NO	NO	NO
1888	cg00093688	NO	NO	NO
1889	cg00093695	NO	NO	NO
1890	cg00093794	NO	NO	NO
1891	cg00093815	NO	NO	NO
1892	cg00093851	NO	NO	YES
1893	cg00093890	NO	NO	NO
1894	cg00093900	NO	NO	NO
1895	cg00093956	NO	NO	YES
1896	cg00093971	NO	NO	YES
1897	cg00094006	NO	NO	NO
1898	cg00094036	NO	NO	NO
1899	cg00094063	NO	NO	YES
1900	cg00094095	NO	NO	NO
1901	cg00094155	NO	NO	NO
1902	cg00094158	NO	NO	YES
1903	cg00094244	NO	NO	NO
1904	cg00094255	NO	NO	NO
1905	cg00094256	NO	NO	NO
1906	cg00094303	NO	NO	YES
1907	cg00094319	NO	NO	YES
1908	cg00094333	NO	NO	NO
1909	cg00094359	NO	NO	NO
1910	cg00094412	NO	NO	YES
1911	cg00094487	NO	NO	NO
1912	cg00094518	NO	NO	NO
1913	cg00094585	NO	NO	NO
1914	cg00094595	NO	NO	NO
1915	cg00094734	NO	NO	NO
1916	cg00094735	NO	NO	YES
1917	cg00094739	NO	NO	NO
1918	cg00094744	NO	NO	NO
1919	cg00094751	NO	NO	NO
1920	cg00094817	NO	NO	NO
1921	cg00094851	NO	NO	NO
1922	cg00094858	NO	NO	NO
1923	cg00094898	NO	NO	YES
1924	cg00094901	NO	NO	NO
1925	cg00094913	NO	NO	YES
1926	cg00094943	NO	NO	NO
1927	cg00094944	NO	NO	NO
1928	cg00095018	NO	NO	YES
1929	cg00095027	NO	NO	NO
1930	cg00095099	NO	NO	NO
1931	cg00095165	NO	NO	YES
1932	cg00095214	NO	NO	NO
1933	cg00095259	NO	NO	YES
1934	cg00095276	NO	NO	NO
1935	cg00095326	NO	NO	YES
1936	cg00095333	NO	NO	NO
1937	cg00095396	NO	NO	NO
1938	cg00095431	NO	NO	YES
1939	cg00095463	NO	NO	NO
1940	cg00095493	NO	NO	NO
1941	cg00095523	NO	NO	YES
1942	cg00095526	NO	NO	NO
1943	cg00095594	NO	NO	NO
1944	cg00095608	NO	NO	NO
1945	cg00095629	NO	NO	NO
1946	cg00095674	NO	NO	NO
1947	cg00095678	NO	NO	YES
1948	cg00095688	NO	NO	YES
1949	cg00095728	NO	NO	NO
1950	cg00095772	NO	NO	NO
1951	cg00095846	NO	NO	NO
1952	cg00095859	NO	NO	YES
1953	cg00095870	NO	NO	NO
1954	cg00095918	NO	NO	NO
1955	cg00095930	NO	NO	YES
1956	cg00095936	NO	NO	NO
1957	cg00095976	NO	NO	NO
1958	cg00096039	NO	NO	NO
1959	cg00096065	NO	NO	NO
1960	cg00096106	NO	NO	YES
1961	cg00096307	NO	NO	NO
1962	cg00096328	YES	NO	YES
1963	cg00096418	NO	NO	NO
1964	cg00096419	NO	NO	NO
1965	cg00096440	NO	NO	NO
1966	cg00096536	NO	NO	YES
1967	cg00096603	NO	NO	YES
1968	cg00096747	NO	NO	YES
1969	cg00096810	NO	NO	YES
1970	cg00096845	NO	NO	NO
1971	cg00096922	NO	NO	YES
1972	cg00096956	NO	NO	NO
1973	cg00096979	NO	NO	NO
1974	cg00097020	NO	NO	NO
1975	cg00097038	NO	NO	YES
1976	cg00097081	NO	NO	NO
1977	cg00097088	NO	NO	YES
1978	cg00097144	NO	NO	NO
1979	cg00097146	NO	NO	YES
1980	cg00097177	NO	NO	NO
1981	cg00097225	NO	NO	NO
1982	cg00097228	NO	NO	NO
1983	cg00097282	NO	NO	NO
1984	cg00097357	NO	NO	NO
1985	cg00097384	NO	YES	YES
1986	cg00097415	NO	NO	NO
1987	cg00097432	NO	NO	NO
1988	cg00097450	NO	NO	YES
1989	cg00097452	NO	NO	YES
1990	cg00097518	NO	NO	YES
1991	cg00097536	NO	NO	NO
1992	cg00097539	NO	NO	NO
1993	cg00097550	NO	NO	NO
1994	cg00097573	NO	NO	NO
1995	cg00097599	NO	NO	NO
1996	cg00097619	NO	NO	YES
1997	cg00097626	NO	NO	NO
1998	cg00097639	NO	NO	NO
1999	cg00097645	NO	NO	NO
[truncated: 63,536 more rows]
